# Supplementary material for: Emotional facial perception development in 7, 9 and 11 year-old children: The emergence of a silent eye-tracked emotional other-race effect
Source: PLoS One. 2020 May 11;15(5):e0233008. doi: 10.1371/journal.pone.0233008 (PMC7213684; doi:10.1371/journal.pone.0233008)
Supplement: S1 Dataset — (XLSX) [file pone.0233008.s001.xlsx]

## Sheet: ResponseTimes
Participant	Gender	Age	Entourage codage	Asian - AtoH	Asian - HtoA	Cauc - AtoH	Cauc - HtoA
5	B	7	Cauc	3539.83	3190.76	3217.11	2247.57
7	B	7	Cauc	3525.41	3871.1	3057.06	3931.42
10	B	7	Cauc	3313.22	2524.41	3603.7	3455.43
45	B	7	Cauc	3466.92	3609.5	3343.76	3573.69
61	B	7	Cauc	3272.52	3880.79	3440.56	3645.66
6	G	7	Cauc	3212.16	2474.39	1818.24	1946.44
24	G	7	Cauc	3000.63	3461.47	3119.09	2918.06
33	G	7	Cauc	2598.53	2690.87	3192.02	2832.73
46	G	7	Cauc	2697.64	2630.74	2399.12	2757.22
47	G	7	Cauc	3194.56	2369.04	3154.57	2952.18
60	G	7	Cauc	2968.16	2122.08	3278.58	2619.74
62	G	7	Cauc	2684.02	2479.33	3253.3	2377.99
83	G	7	Cauc	3871.94	3897.27	3683.15	3797.43
21	B	7	Multi	2995.35	3235.07	3276.3	3144.24
48	B	7	Multi	3061.29	2904.59	3175.14	2705.18
59	B	7	Multi	3654	3287.54	3787.1	3790.2
64	B	7	Multi	3754.09	3818.98	3595.64	3691.97
77	B	7	Multi	3495.89	4553.1	3776.17	3210.71
89	B	7	Multi	1654.58	1838.87	3125.87	2380.6
23	G	7	Multi	4064.1	3949.02	3677.53	3339
25	G	7	Multi	2979.94	4168.27	3577.15	3937.96
35	G	7	Multi	3217.06	2794.2	2925.9	3170.54
44	G	7	Multi	3760.35	3264.03	3577.9	3733.11
49	G	7	Multi	3023.86	3107.72	2923.28	3121.47
84	G	7	Multi	3698.21	3981.48	3966.17	4433.18
29	B	9	Cauc	1864.7	2588.99	2002.36	2314.25
30	B	9	Cauc	2670.38	2653.59	2292.32	2940.54
51	B	9	Cauc	3079.32	3058.93	3071.98	3422.35
72	B	9	Cauc	4374.54	4502.91	4102.23	4353.89
19	G	9	Cauc	1609.99	2396.68	2931.17	2549.65
36	G	9	Cauc	3700.84	3868.46	3342.79	3931.08
38	G	9	Cauc	3773.08	3429.03	3744.9	3041.27
74	G	9	Cauc	3040.23	3337.19	2578.49	3276.84
79	G	9	Cauc	3299.21	3373.65	3671.24	3043.29
104	G	9	Cauc	2407.94	2376.74	2428.25	1910.97
106	G	9	Cauc	3530.34	3825.84	3720.79	3846.88
26	B	9	Multi	3888	3916.4	2917.4	4052.99
34	B	9	Multi	3384.86	3838.27	3555.91	3549.9
40	B	9	Multi	2807.24	2846.75	3121.55	3169.88
52	B	9	Multi	3287.4	3760.51	3868.28	4007.88
54	B	9	Multi	2893.68	2132.08	3325.19	2886.51
71	B	9	Multi	3606.14	3104.35	4065.68	3939.11
98	B	9	Multi	3983.72	3256.5	3482.76	3512.53
37	G	9	Multi	3799.36	3173.2	3692.3	3327.95
50	G	9	Multi	2834.14	2319.74	2599.4	2461.8
56	G	9	Multi	2122.42	2713.27	2400.14	2816.83
75	G	9	Multi	2490.98	3338.44	2961.6	3149.18
78	G	9	Multi	4388.31	3801.91	3862.67	4233.03
81	G	9	Multi	3868.1	2994.34	3566.03	3206.59
110	G	9	Multi	3553.82	3158.59	3800.9	3510.63
14	B	11	Cauc	2245.47	2269.06	2376.08	2144.13
16	B	11	Cauc	3833.21	3971.1	3919.34	3898.05
31	B	11	Cauc	2668.86	2967.09	3055.81	3518.72
43	B	11	Cauc	2789.63	3686.93	3097.46	3567.2
82	B	11	Cauc	3081.55	3072.21	1827.52	3707.87
111	B	11	Cauc	3372.41	3375.78	3468.9	4208.62
12	G	11	Cauc	2555.45	2827.7	2612.66	2795.48
17	G	11	Cauc	3180.7	3107.31	3331.52	3802.69
32	G	11	Cauc	2370.12	2258.52	2648.1	2682.61
39	G	11	Cauc	2563.67	3031.36	3010.39	3090.59
65	G	11	Cauc	2791.93	3512.01	2611.84	3505.78
68	G	11	Cauc	3219.72	3598.3	2558.57	3011.51
86	G	11	Cauc	2785.4	2789.91	2372.27	2809.63
90	G	11	Cauc	2433.65	1833.86	1928.16	2336.68
113	G	11	Cauc	2705.95	2957.54	2912	3294.65
11	B	11	Multi	3880.74	3835.8	3778.55	3723.48
15	B	11	Multi	3338.49	3694.39	3221.54	3452.53
20	B	11	Multi	2533.84	2545.7	2186.56	2200.31
41	B	11	Multi	3387.56	3509.93	3047.15	3109.53
55	B	11	Multi	3975.27	4330.73	4011.96	4038.97
57	B	11	Multi	2981.51	3648.14	3934.5	4200.11
67	B	11	Multi	2003.04	2342.69	2599.97	2592.74
85	B	11	Multi	3638.33	3158.16	3479.16	3190.46
88	B	11	Multi	4123.8	4137.76	3645.91	3866.07
107	B	11	Multi	3580.74	3707.13	3800.34	3929.24
112	B	11	Multi	3907.23	4497.06	3880.16	4382.47
116	B	11	Multi	2159.76	2660.64	2468.25	2224.41
42	G	11	Multi	2146.45	2190.64	1990.79	3221.35
53	G	11	Multi	2185.22	2763.41	2693.63	2694.25
66	G	11	Multi	2418.35	2400.07	2305.48	2954.93
69	G	11	Multi	3659.48	4380.51	3768.23	3982.19
70	G	11	Multi	3144.21	2915.79	2578.65	2596.4
73	G	11	Multi	2319.36	2462.65	2886.22	2628.64
87	G	11	Multi	3081.55	3154.94	2069.85	1983.61
93	G	11	Multi	2936.13	2854.22	3125.26	3527.48
97	G	11	Multi	1678.09	2574.33	2555.03	2789.16
114	G	11	Multi	2369.25	2432.97	2690.9	2345.01
117	G	11	Multi	2167.47	2307.58	3577.34	3302.15

## Sheet: LopokingTimes
Participants	Gender	Age	Environment	A_AH_B_2500	A_AH_Y_2500	A_HA_B_2500	A_HA_Y_2500	C_AH_B_2500	C_AH_Y_2500	C_HA_B_2500	C_HA_Y_2500
6	G	7	Cauc	954.144	1057.76	1081.86	978.211	1596.9	396.4	1645.04	413.067
7	B	7	Cauc	1584.01	422.389	1595.07	528	1346.79	750.311	1680.22	394.622
9	G	7	Cauc	596.489	1587.63	952.189	1176.41	483.511	1693.17	164.878	1719.22
10	B	7	Cauc	1409.84	618.756	1233.89	665.044	1715.48	405.767	1467.27	509.456
11	B	11	Multi	618.722	1265.3	761.433	1130.01	1159.74	944.689	1046.69	915.2
13	G	11	Cauc	1204.19	1011.51	1709.99	546.467	1200.49	822.533	1426.56	700.211
14	B	11	Cauc	1873.01	387.211	1732.26	403.811	1965.52	305.689	2117.54	226.022
15	B	11	Multi	909.698	83.3667	1954.47	235.333	1845.13	502.1	2082.26	185.289
16	B	11	Cauc	135.244	1917.39	253.789	1483.88	172.289	1684.04	396.489	1454.32
17	G	11	Cauc	1720.98	127.844	1687.76	216.756	1554.24	133.4	1476.56	24.0556
19	G	9	Cauc	303.733	1432.04	120.456	1774.8	537.267	1339.57	48.1667	1852.6
20	B	11	Multi	1215.36	1135.64	1393.18	1011.51	968.9	1396.82	1194.87	1220.86
22	B	7	Multi	1776.66	163.011	1406.13	350.178	1443.17	437.122	1823.07	309.367
24	G	7	Cauc	1396.83	294.622	1771.09	466.833	1772.91	333.567	1822.93	218.622
25	G	7	Multi	2035.94	146.367	2078.54	200.078	1646.98	515	2078.59	198.289
29	B	9	Cauc	759.489	1104.06	698.244	1063.3	1185.66	715.167	1370.97	524.189
30	B	9	Cauc	948.478	866.878	1272.67	722.378	887.411	850.267	978.211	777.822
31	B	11	Cauc	1293.03	68.5111	1357.97	107.478	751.978	136.989	926.122	20.3556
32	G	11	Cauc	835.567	804.033	720.6	952.244	1031.93	657.856	954.167	887.4
33	G	7	Cauc	963.278	92.5333	1004.31	40.9667	864.589	216.844	1044.74	20.3889
36	G	9	Cauc	711.156	1000.93	803.689	820.822	481.656	830	435.444	836.011
37	G	9	Multi	600.233	1041.12	889.344	754.1	953.978	846.856	1004.1	811.467
38	G	9	Cauc	202.111	1009.79	279.733	1159.84	825.989	1219.17	635.844	1135.44
39	G	11	Cauc	894.844	668.778	1161.64	670.633	728.067	894.756	224.167	1728.48
40	B	9	Multi	746.644	1204.17	1046.74	963.389	548.333	1311.64	733.678	1374.66
41	B	11	Multi	878.156	939.222	889.278	1081.9	1142.94	789.211	1365.31	568.878
42	G	11	Multi	624.2	1237.53	1209.71	907.756	1439.44	357.578	1609.9	392.767
44	G	7	Multi	991.178	1000.46	1459.81	670.622	1600.63	607.656	1556.19	427.922
45	B	7	Cauc	909.698	194.5	2010.11	318.589	1898.88	300.122	2091.52	203.733
46	G	7	Cauc	1363.48	794.778	1454.24	352.011	1439.5	774.333	1278.22	733.622
47	G	7	Cauc	83.3778	925.071	129.678	866.436	418.722	743.063	250.056	763.145
48	B	7	Multi	616.944	924.411	702.1	587.267	1517.28	427.956	1600.68	266.778
49	G	7	Multi	652.178	1387.54	715.178	1176.34	574.333	1185.63	363.189	1695.06
50	G	9	Multi	1526.53	524.267	1563.58	424.3	1782.18	407.522	1850.7	331.578
51	B	9	Cauc	1104.12	948.489	1193.09	885.533	1524.64	435.367	1300.49	501.989
52	B	9	Multi	1076.37	381.644	1011.5	527.956	1013.3	631.689	874.367	698.4
53	G	11	Multi	103.767	985.544	292.6	790.822	48.1889	9.26667	50	25.9111
54	B	9	Multi	1578.48	450.067	1598.78	364.856	1078.21	516.833	1339.31	444.511
55	B	11	Multi	465	1339.44	555.756	1224.54	1000.43	837.322	678.111	889.111
56	G	9	Multi	266.856	1465.27	211.133	1178.21	728.044	1072.7	707.722	1109.67
57	B	11	Multi	948.489	1243.08	768.811	1563.53	1078.11	1159.72	802.144	1333.87
60	G	7	Cauc	1830.87	271.722	1854.9	216.867	1668.63	95.4667	1899.26	118.744
61	B	7	Cauc	552.511	1252.39	558.078	1130.06	740.678	946.522	1168.99	977.044
62	G	7	Cauc	819.4	991.922	1005.79	717.544	1334.94	458.911	808.344	1001.3
64	B	7	Multi	980.789	773.033	794.456	794.467	1709.49	427.333	1141.18	746.211
65	G	11	Cauc	1330.3	878.778	1067.84	1111.44	983.533	987.267	1103.16	926.1
66	G	11	Multi	125.178	1804.92	63.0222	866.436	549.622	1323.81	553.422	1409.99
67	B	11	Multi	527.511	1849.39	512.611	1746.52	1161.33	1079.06	659.967	1407.19
68	G	11	Cauc	394.956	1680.66	488.533	1744.7	61.1889	743.063	131.633	763.145
69	G	11	Multi	1474.03	761.767	1508.33	678.4	1494.33	671.156	1658.53	513.533
70	G	11	Multi	550.778	1511.1	532.056	1362.76	808.344	1122.64	628.522	1239.53
71	B	9	Multi	1918.96	209.478	1955.11	261.356	1774.32	410.711	2127.58	133.456
72	B	9	Cauc	1314.54	778.667	1085.56	818.467	988.244	889.022	434.822	1378.42
73	G	11	Multi	1502.62	845.567	1424.49	727.933	2008.84	370.678	1621.98	523.933
74	G	9	Cauc	1449.8	172.422	1284.03	447.522	1857.72	326.289	1847.58	245.822
75	G	9	Multi	457.056	1350.68	864.711	925.2	1097.34	949.844	1630.54	583.144
78	G	9	Multi	1483.13	211.344	1726.11	574.633	2047.73	102.144	1849.47	260.622
80	G	9	Multi	1710.66	554.2	1761.97	535.011	1473.99	663.989	1850.33	384.767
81	G	9	Multi	625.789	1271.81	437.456	1332.07	2168.2	145.544	1987.22	344.956
82	B	11	Cauc	335.622	546.667	318.556	526.589	304.233	1110.61	586.556	515.567
84	G	7	Multi	1098.53	825.978	1219.29	944.478	1256.84	756.289	1212.44	834.989
85	B	11	Multi	546.711	589.133	789.878	533.278	789.022	405.356	715.767	116.767
86	G	11	Cauc	222.444	1593.96	661.922	1217.47	539.611	1309.38	438.622	1284.26
87	G	11	Multi	1431.24	619.289	1880.97	324.444	1595.49	581.2	1951.38	139.944
88	B	11	Multi	317.067	1924.38	141.867	866.436	1050.39	1169.09	755.511	1414.72
89	B	7	Multi	13.9222	1418.23	74.1889	1665.84	220.833	1433.18	12.9778	1776.32
90	G	11	Cauc	52.8778	1639.96	41.6889	1904.09	152.956	743.063	34.2889	763.145
93	G	11	Multi	1754.89	472.756	1847.57	410.644	1918.03	249.344	1581.52	491.311
95	G	11	Multi	1282.09	785.267	1433.22	715.633	1541.68	565.444	1487.88	565.467
97	G	11	Multi	417.211	1025.26	533.978	735.111	636.044	545.978	870.589	494.022
98	B	9	Multi	1013.29	859.456	1019.67	1122.44	1104.12	910.389	567.4	1256.08
104	G	9	Cauc	1823.11	346.833	1540.57	369.044	1562.11	644.367	1896.74	240.933
106	G	9	Cauc	6.46667	925.071	93.6444	1802.98	95.4333	743.063	180.756	1836.23
107	B	11	Multi	983.556	1206.1	1237.59	876.822	1264.26	974.478	1187.86	883.756
110	G	9	Multi	325.567	1435.07	400.244	1608.4	627.656	1285.43	589.767	1398.86
111	B	11	Cauc	507.022	1430.16	427.489	1521.96	811.056	1157.03	566.344	1359.87
112	B	11	Multi	497.711	1023.46	507.856	1319.19	664.056	1073.71	360.411	1328.04
113	G	11	Cauc	1313.6	773.133	921.444	1119.89	1438.76	703.567	1841.04	395.822
114	G	11	Multi	537.7	1546.26	833.589	1077.12	1361.7	700.889	1255.98	701.711
115	B	11	Cauc	343.011	1511.1	559.933	1372.77	1077.19	835.367	736.889	1193.87
116	B	11	Multi	934.478	1010.42	1243.97	812.12	1221.78	981.767	975.244	1020.81
